# Supplementary material for: Facing Death: Attitudes toward Physician-Assisted End of Life among Physicians Working at a Tertiary-Care-Hospital in Israel
Source: Int J Environ Res Public Health. 2021 Jun 13;18(12):6396. doi: 10.3390/ijerph18126396 (PMC8296204; doi:10.3390/ijerph18126396)
Supplement: Supplementary file 1 [file ijerph-18-06396-s001.zip]

Archive with 1 entries (1 files):
- ijerph-1242714-supplementary.pdf
